# Supplementary material for: Efficacy of Modified Treat-and-Extend Aflibercept Regimen for Macular Edema Due to Branch Retinal Vein Occlusion: 1-Year Prospective Study
Source: J Clin Med. 2020 Jul 23;9(8):2360. doi: 10.3390/jcm9082360 (PMC7464624; doi:10.3390/jcm9082360)
Supplement: Supplementary file 1 [file jcm-09-02360-s001.zip]

Archive with 1 entries (1 files):
- Supplement.docx
